# Supplementary material for: Quality of Life in Patients with Coronary Artery Disease—Multicenter POLASPIRE II Study
Source: J Clin Med. 2024 Jun 21;13(13):3630. doi: 10.3390/jcm13133630 (PMC11242409; doi:10.3390/jcm13133630)
Supplement: Supplementary file 1 [file jcm-13-03630-s001.zip]

Archive with 1 entries (1 files):
- jcm-3050253-supplementary.pdf
